# Supplementary material for: Intra-Amniotic Administration—An Emerging Method to Investigate Necrotizing Enterocolitis, In Vivo (Gallus gallus)
Source: Nutrients. 2022 Nov 12;14(22):4795. doi: 10.3390/nu14224795 (PMC9696943; doi:10.3390/nu14224795)
Supplement: Supplementary file 1 [file nutrients-14-04795-s001.zip]

Archive with 1 entries (1 files):
- nutrients-1993910-supplementary.pdf
